# Supplementary material for: Novel Oleanane-Type Triterpene Glycosides from the Saponaria officinalis L. Seeds and Apoptosis-Inducing Activity via Mitochondria
Source: Int J Mol Sci. 2022 Feb 12;23(4):2047. doi: 10.3390/ijms23042047 (PMC8877789; doi:10.3390/ijms23042047)
Supplement: Supplementary file 1 [file ijms-23-02047-s001.zip]

Archive with 1 entries (1 files):
- ijms-1591028-supplementary.pdf
